# Supplementary material for: Oculomotor analysis to assess brain health: preliminary findings from a longitudinal study of multiple sclerosis using novel tablet-based eye-tracking software
Source: Front Neurol. 2023 Sep 6;14:1243594. doi: 10.3389/fneur.2023.1243594 (PMC10516298; doi:10.3389/fneur.2023.1243594)
Supplement: Supplementary Table 1 — Multiple regression tables for EDSS, SDMT, MSFC, and BICAMS. Regression coefficients (B), standard error, standardized regression coefficients (ß), t-statistic and associated p-value for each oculomotor parameter. Non-adjusted and adjusted coefficient of determination (R2 and Adj. R2) as well as the F-statistic and associated p-value for each partial least squares regression model. [file Table_1.xlsx]

## Sheet: Sheet1
			EDSS					SDMT					MSFC					BICAMS
	B	Std. Error	β	t	P value	B	Std. Error	β	t	P value	B	Std. Error	β	t	P value	B	Std. Error	β	t	P value
(Constant)	3.569	1.348		2.647	0.024	54.7333	15.706		3.485	0.003	-0.5601	2.225		-0.252	0.806	0.3128	0.54		0.58	0.57
Age	0.8514	0.026	4.18369	32.39	0	-1.5116	0.312	-1.08985	-4.848	0	-1.2517	0.043	-5.30068	-29.237	0	-0.1749	0.011	-2.53504	-16.272	0
Fixation
BCEA 95	2.5492	0.537	0.894379	4.75	0.001	-5.7459	4.084	-0.293359	-1.407	0.177	-2.2569	0.871	-0.682395	-2.592	0.025	-0.3411	0.147	-0.350097	-2.322	0.034
OSI rate	-0.9057	0.256	-0.487162	-3.538	0.005	-1.313	2.101	-0.105813	-0.625	0.54	1.2638	0.365	0.585832	3.461	0.005	-0.1756	0.076	-0.284488	-2.312	0.034
OSI amplitude	-1.5531	0.358	-0.61926	-4.338	0.001						1.039	0.557	0.357022	1.864	0.089
Pro-saccade
Time-to-target S	2.1131	0.366	1.17173	5.78	0						-1.7232	0.651	-0.82347	-2.646	0.023
Latency S						20.567	6.768	1.74659	3.039	0.007	2.4667	0.684	1.24995	3.609	0.004	1.243	0.244	2.12205	5.09	0
First saccade gain S						-8.5611	4.648	-0.598462	-1.842	0.083						-0.604	0.144	-0.848806	-4.208	0.001
Peak velocity S	-0.4164	0.257	-0.184027	-1.62	0.136											0.0821	0.088	0.105346	0.929	0.366
Time-to-target L	-3.3271	0.429	-2.10204	-7.763	0						2.5799	0.813	1.4047	3.175	0.009	-0.5102	0.169	-0.936932	-3.017	0.008
Latency L						-27.1558	7.744	-2.39145	-3.507	0.003	-3.1721	0.875	-1.66648	-3.624	0.004	-1.0548	0.267	-1.86738	-3.95	0.001
First saccade gain L	0.7672	0.26	0.378415	2.954	0.014						-1.2988	0.394	-0.552087	-3.294	0.007	-0.0756	0.09	-0.108637	-0.84	0.413
Peak velocity L	-1.0149	0.412	-0.482313	-2.466	0.033	-3.7533	4.022	-0.2584	-0.933	0.364
Anti-saccade
AS percent correct	2.5928	0.727	0.913712	3.566	0.005						-1.709	0.883	-0.519025	-1.936	0.079
AS percent corrected	0.3886	0.496	0.0819749	0.784	0.451						-0.4628	0.848	-0.0841351	-0.546	0.596
Correct direction average latency	-0.1609	0.374	-0.0814072	-0.43	0.676	6.474	4.7	0.475208	1.377	0.186	2.1656	0.6	0.944259	3.611	0.004	0.2894	0.165	0.427046	1.749	0.099
Time to correct	-2.3234	0.637	-0.988471	-3.648	0.004	4.3544	5.215	0.268456	0.835	0.415	1.7568	0.793	0.644122	2.215	0.049	-0.1935	0.152	-0.239822	-1.272	0.221
Time to target	4.2504	0.72	1.74292	5.907	0	-8.3506	4.476	-0.499884	-1.866	0.079	-3.9433	0.976	-1.39352	-4.04	0.002
Incorrect direction average latency	-2.2859	0.58	-0.966382	-3.944	0.003						1.1027	0.688	0.401749	1.603	0.137
Smooth pursuit
Proportion of time in pursuit	-1.4575	0.597	-0.722045	-2.44	0.035	-10.281	5.169	-0.739324	-1.989	0.063						-0.4407	0.111	-0.637099	-3.968	0.001
Number of catch-up saccades	-2.6012	0.557	-1.34476	-4.667	0.001	-5.6847	4.837	-0.426136	-1.175	0.256	1.5655	0.419	0.697479	3.737	0.003
Pursuit lag
Pursuit velocity gain	-1.3725	0.172	-1.00061	-7.971	0						1.2235	0.255	0.768706	4.804	0.001	-0.1479	0.054	-0.313235	-2.734	0.015
	R2	0.940509		F (10, 18)	8.78293	R2	0.675223		F (12, 17)	2.9453	R2	0.870639		F (17, 11)	4.35491	R2	0.843703		F (13, 16)	6.64378
	Adj. R2	0.848568		P value	0.000639939	Adj. R2	0.476748		P value	0.0208579	Adj. R2	0.698158		P value	0.0084962	Adj. R2	0.733375		P value	0.000312497
